# Supplementary material for: Antioxidants: Scientific Literature Landscape Analysis
Source: Oxid Med Cell Longev. 2019 Jan 8;2019:8278454. doi: 10.1155/2019/8278454 (PMC6341248; doi:10.1155/2019/8278454)
Supplement: Supplementary Materials — Data File S1: supplementary data sheets of all the terms remained after the exclusion of the 5000 common words and their citations per publication, per each of the four survey periods. Figure S1: journal citation network for 1990 or before. The bubble map visualizes 90 journals that published at least 10 of the included publications published in 1990 or before. Bubble size indicates the number of publications of the journal. Bubble color indicates the averaged citation count received by publications of the journal. Two bubbles are in closer proximity if the two journals cited each other more frequently. The lines indicate the 500 strongest citation links. Figure S2: journal citation network for 1991–2000. The bubble map visualizes 45 journals that published at least 100 of the included publications published during 1991–2000. Bubble size indicates the number of publications of the journal. Bubble color indicates the averaged citation count received by publications of the journal. Two bubbles are in closer proximity if the two journals cited each other more frequently. The lines indicate the 500 strongest citation links. Figure S3: journal citation network for 2001–2010. The bubble map visualizes 190 journals that published at least 100 of the included publications published during 2001–2010. Bubble size indicates the number of publications of the journal. Bubble color indicates the averaged citation count received by publications of the journal. Two bubbles are in closer proximity if the two journals cited each other more frequently. The lines indicate the 500 strongest citation links. Figure S4: journal citation network for 2011–2018. The bubble map visualizes 327 journals that published at least 100 of the included publications published during 2001–2010. Bubble size indicates the number of publications of the journal. Bubble color indicates the averaged citation count received by publications of the journal. Two bubbles are in closer proximity if the two journals [file 8278454.f1.zip › Data File.xlsx]

## Sheet: 2011-2018
Term	Appearance	Citations per paper
absorption	1933	11.7408
abt	2420	8.1314
abts	1987	7.9804
abundance	1331	10.8565
accordance	552	7.8333
accumulation	9979	11.1466
ace	659	9.7193
acetic acid	1095	6.6438
acetone	1175	7.1064
acetylcholinesterase	1194	8.6625
ache	1157	8.5756
acidity	971	5.3646
activation	11831	13.9162
active component	812	10.1613
active compound	1716	8.0192
active ingredient	690	9.5696
adaptation	1577	12.9905
additive	2383	7.692
adverse effect	2412	9.5228
aerial part	1437	5.5198
aggregation	1192	12.0663
ailment	869	7.8251
akt	1657	13.2806
ala	577	8.4489
albumin	1855	8.5817
alkaline phosphatase	1331	6.8204
alkaloid	1257	5.9316
alleviation	695	10.6
alp	1031	6.6576
alpha	4770	10.8394
alpha amylase	569	7.5501
alpha glucosidase	608	8.4589
alpha lipoic acid	657	10.9452
alpha tocopherol	1851	10.0043
alt	2075	7.0805
alteration	6635	9.9506
alzheimer	2658	15.1046
amelioration	1066	9.3293
aminotransferase	1042	7.9923
ampk	556	14.5719
angiogenesis	853	15.9426
animal model	2522	13.0829
anthocyanin	3992	10.2831
anthocyanin content	954	7.63
anti	5636	9.6123
anti inflammatory	6722	10.3509
anti inflammatory activity	2599	9.5718
anti inflammatory effect	2362	10.3239
anti inflammatory property	1485	11.2774
anti oxidant	2061	9.7749
anti oxidant activity	780	6.4987
antibacterial activity	2805	6.6888
antibiotic	748	8.9452
anticancer	1288	11.4666
anticancer activity	1366	9.3653
antifungal activity	1081	6.6152
antimicrobial activity	3755	7.1358
antimicrobial property	794	8.2796
antioxidant	25883	10.523
antioxidant ability	845	7.0213
antioxidant action	677	9.5451
antioxidant activity	28345	7.6904
antioxidant agent	1115	8.8924
antioxidant capacity	10952	8.5898
antioxidant compound	1983	9.2708
antioxidant defence	770	13.8416
antioxidant defense	2861	13.5544
antioxidant defense system	1684	10.6366
antioxidant effect	4993	7.9175
antioxidant enzyme	9795	9.593
antioxidant enzyme activity	3256	8.152
antioxidant enzymes activity	947	7.2988
antioxidant gene	784	14.7691
antioxidant level	1098	9.0091
antioxidant mechanism	830	10.3916
antioxidant potential	3490	7.1711
antioxidant power	2474	8.0909
antioxidant property	9501	8.8087
antioxidant response	1837	12.025
antioxidant response element	753	18.6189
antioxidant status	3667	7.4407
antioxidant system	3333	10.1776
antioxidant therapy	703	14.4211
antioxidant treatment	608	14.5033
antioxidation	833	8.904
antioxidative activity	1413	8.7389
antioxidative effect	1007	8.0914
antioxidative enzyme	995	8.6975
antioxidative property	905	9.7591
antiproliferative activity	762	8.542
antitumor activity	814	9.2985
apoptosis	9941	12.1386
apoptotic cell	564	9.2908
apoptotic cell death	697	12.9627
apx	1599	8.7755
aqueous extract	1142	6.1988
aqueous solution	915	9.5749
arabidopsis	587	12.5383
are	632	16.4288
arsenic	640	13.3234
asa	620	8.7919
ascorbate	1232	10.2606
ascorbate peroxidase	2214	9.1603
ascorbic acid	5452	7.7981
aspartate aminotransferase	1384	7.3143
assay	14762	8.1054
ast	2054	6.9567
asthma	719	11.1224
astrocyte	612	14.4052
atherosclerosis	1958	15.3146
atp	661	12.705
attenuation	1324	10.3474
autophagy	1091	18.2658
bacillus subtili	744	5.7446
bacterium	3933	8.6537
bark	1566	6.2778
basal diet	791	5.3072
baseline	1699	10.9829
bax	1755	9.4575
bcl	2367	10.3502
beneficial effect	4958	11.6749
berry	1176	9.8537
beta	6072	10.733
beta carotene	2006	9.487
better understanding	752	15.0426
beverage	1480	10.7885
bha	633	10.0521
bht	1273	7.8688
bilirubin	1131	7.8444
binding	2142	13.0658
bioactive component	869	9.4661
bioactive compound	4562	8.3617
bioactivity	2690	10
bioavailability	2402	14.1882
biochemical analysis	770	6.526
biochemical parameter	2111	6.2032
biological activity	4908	9.7696
biological effect	1022	12.6174
biological evaluation	528	6.7936
biological property	1057	10.4749
biomarker	4571	10.7891
biomass	1752	7.6473
biosynthesis	2325	11.3841
blood glucose	1186	8.4696
blood glucose level	775	7.1729
blood pressure	1698	10.8675
blood sample	2449	6.216
blood urea nitrogen	619	7.8288
blueberry	614	10.3795
bmi	612	7.8693
body mass index	683	9.0586
body weight	3424	7.2185
brain tissue	811	9.1159
brazil	899	6.7976
breast cancer	830	10.8301
c reactive protein	965	10.4383
c57bl	826	9.7893
caco	680	8.9588
cadmium	1573	11.225
caffeic acid	1739	9.0115
calcium	1408	8.3956
cancer cell	3348	13.152
cancer cell line	1779	8.6796
candida albican	718	6.1142
carbon tetrachloride	876	8.355
carcinogenesis	1086	15.1363
cardioprotective effect	737	10.2741
cardiovascular disease	3266	15.5701
carotenoid	3601	9.6701
carrageenan	599	8.3072
caspase	4669	10.5033
cat activity	1355	6.9587
catalase	13960	8.74
catalase activity	1982	7.5399
catechin	2492	10.0843
ccl4	990	8.3061
cell apoptosis	1368	9.4912
cell cycle	745	10.7208
cell cycle arrest	762	13.3478
cell damage	997	10.318
cell death	4524	13.0771
cell growth	1064	13.484
cell line	5133	9.156
cell membrane	735	11.2544
cell proliferation	2079	11.9105
cell survival	952	15.1408
cell type	658	14.4909
cell viability	3634	8.94
cells	3228	10.0012
cellular damage	657	13.4977
center dot	2265	11.4159
central nervous system	907	12.9394
central role	525	19.0419
characterization	6677	8.1457
chemical composition	3851	6.7253
chemical constituent	874	6.0973
chemical structure	826	11.0254
chemotherapy	1029	12.654
china	1754	8.0222
chitosan	1007	10.0785
chloroform	962	5.2568
chlorogenic acid	1905	9.2315
chlorophyll	2056	7.4407
chlorophyll content	1191	6.9874
chronic disease	1095	14.8493
cisplatin	901	9.5738
citric acid	577	7.5425
clinical study	1075	14.2521
clinical trial	2164	16.2033
co2	1022	7.8072
coating	1017	8.9312
cognitive function	556	11.1187
cognitive impairment	662	13.1299
collagen	862	10.2123
colon	675	12.5052
colour	1382	8.2815
comparative study	1009	7.1933
complication	3077	10.6146
concentration dependent manner	1091	9.7919
confidence interval	774	10.9677
consecutive day	1087	7.6403
constituent	4386	8.6213
contrary	695	8.4101
control diet	734	8.2602
control group	8457	5.8204
control sample	545	5.8183
copper	1976	9.7368
cosmetic	895	7.9877
coumarin	614	9.4072
cox	1680	11.3095
critical role	1075	14.1219
crown	566	17.7297
crp	728	9.1607
crucial role	924	13.776
crude	1085	6.2857
crude extract	658	6.7036
cultivar	4215	7.4783
cultivation	1034	6.1809
culture medium	803	8.9128
curcumin	2131	14.2618
current study	2487	7.0921
cvd	536	13.4347
cyanidin	945	10.8328
cyclooxygenase	1355	11.7461
cysteine	2410	13.034
cytochrome	604	9.7831
cytochrome c	704	11.9773
cytokine	1802	12.2725
cytoplasm	635	12.6205
cytoprotective effect	691	10.3054
cytosol	538	15.8178
cytotoxic activity	1402	6.7525
cytotoxic effect	1580	8.288
cytotoxicity	5346	8.783
deficiency	2575	11.9212
degradation	4504	10.986
degrees c	10971	7.2584
deleterious effect	1041	10.3372
delta	768	10.2956
depletion	2474	13.1698
derivative	6632	8.763
detection	3332	9.0192
detoxification	1249	13.9191
detrimental effect	704	12.0568
dha	572	9.8129
diabete	3960	12.7788
diabetes mellitus	2094	9.7593
diabetic	1168	9.4529
diabetic nephropathy	517	12.0851
diabetic patient	695	12.0029
diabetic rat	2115	8.4184
diameter	1743	7.2473
dietary	846	10.5035
dietary fiber	692	8.9624
dietary intake	651	12.5253
dietary supplement	1031	8.6722
dietary supplementation	894	8.3747
differentiation	1864	12.8476
digestion	1280	9.3672
dimethylthiazol	632	7.8465
diphenyl	7061	7.2476
disruption	1482	12.1417
distilled water	860	4.7721
disturbance	1164	10.6692
dna damage	3382	11.0381
dna fragmentation	965	11.4228
dosage	1214	7.5016
dose dependent manner	3203	8.8092
double blind	666	12.5135
downregulation	1400	10.655
doxorubicin	652	10.6687
dpph	10939	7.3483
dpph assay	1070	7.6252
dpph center dot	763	10.5374
dpph method	530	6.6811
dpph radical scavenging activity	1337	7.2371
drinking water	1135	8.8564
drought	1192	10.4153
drought stress	863	8.4542
dry matter	780	6.1692
dry weight	1754	7.8005
duration	2229	8.4343
dysfunction	4412	12.6761
dyslipidemia	564	10.4238
e coli	903	6.6899
early stage	773	10.1617
ec50	763	7.1743
efficacy	6074	9.7932
egcg	734	12.5967
electrolyte leakage	600	9.3117
electron	725	11.7145
electron microscopy	1428	8.8676
elemental analysis	914	6.0821
elevated level	786	10.8193
elevation	2624	9.7595
elisa	1119	7.7328
ellagic acid	822	10.5584
embryo	835	8.5174
emulsion	1045	9.5751
encapsulation	775	10.7097
endoplasmic reticulum	648	14.0525
endothelial cell	1794	13.2185
endothelial dysfunction	948	15.0232
endothelial function	594	14.9613
energy metabolism	848	12.2783
enhancement	2655	9.7416
eno	549	12.8707
environmental factor	705	12.0099
enzymatic activity	1393	7.9512
enzyme	13502	10.4884
enzyme activity	3000	7.7823
epicatechin	1099	10.1065
epigallocatechin	654	12.0505
erk	1081	12.2858
erk1	767	11.9192
erythrocyte	1533	7.6236
escherichia coli	2243	7.3758
essential oil	4182	7.2162
ester	2474	8.7296
estimation	1111	7.2457
ethanol	5126	7.2189
ethanol extract	849	5.8363
ethanolic extract	732	6.1325
ethnopharmacological relevance	906	11.5
ethyl acetate	2098	5.857
ethyl acetate fraction	704	5.6548
ethylbenzothiazoline	1328	7.305
etiology	790	14.762
experimental data	693	10.5152
experimental group	1235	5.3279
experimental model	1033	10.2982
experimental result	700	7.3214
experimental study	950	8.4621
expression level	2959	7.588
extracellular signal	719	12.2907
extract	16103	7.0282
extraction	6919	8.6632
extraction method	1050	7.8667
extraction temperature	659	11.2155
extraction time	1186	9.8347
extraction yield	928	9.4655
fatty acid	4502	9.221
fatty acid composition	845	6.8402
fermentation	1633	6.7655
ferulic acid	1544	9.1049
fibroblast	1534	10.7399
fibrosis	2027	12.5284
firmness	792	6.1199
first report	1078	7.9861
first study	506	7.4111
first time	4417	8.8637
flavone	822	10.5401
flavonoid	9770	9.24
flavonoid content	1853	6.5159
flavonol	1333	10.7712
flow cytometry	1259	8.7236
fluorescence	1518	10.9704
fold increase	562	9.5374
folin ciocalteu method	548	8.1131
folk medicine	1137	7.1398
food industry	1644	9.6563
food product	1140	10.0842
formulation	3364	7.9569
fourier	1489	8.5897
fractionation	994	8.6972
frap	3453	8.3215
free fatty acid	597	8.66
free radical	4975	10.474
free radical scavenging	993	8.5116
free radical scavenging activity	2246	8.1153
fresh weight	842	7.1686
fructose	885	8.6023
ft ir	1085	7.2442
ftir	1341	7.8576
functional food	2117	8.7619
functional property	1069	8.8662
functionality	1123	10.7026
fungi	1551	8.2482
further investigation	1239	9.5311
further research	863	9.0417
further study	2278	8.507
future study	564	9.7695
g kg	1338	7.3244
g l	1167	7.7232
gae	869	7.2267
galactose	965	9.5627
gallic acid	2558	8.2799
gallic acid equivalent	747	6.6452
gamma	1748	9.8913
gas chromatography	828	6.8128
gas chromatography mass spectrometry	1095	6.158
gavage	1361	6.6422
gc ms	1776	5.7264
gc ms analysis	753	5.4462
gene expression	4463	11.6379
genotoxicity	912	9.3629
genotype	2498	7.6173
germination	1284	7.1877
gill	787	9.1753
glucose	4748	9.4385
glucoside	1541	9.8507
glutathione	9865	10.3264
glutathione content	828	10.1437
glutathione level	1404	9.6154
glutathione peroxidase	8593	9.2208
glutathione peroxidase activity	887	8.2661
glutathione reductase	3287	9.5872
glutathione s transferase	2674	9.5883
glycoside	2236	8.2026
good source	1009	8.1724
gpx	4555	8.9594
gpx activity	804	8.9017
gram	1379	7.5294
gram negative bacterium	770	7.0325
gram positive bacterium	549	8.3552
green tea	1209	11.1572
group ii	820	5.1293
group iii	677	5.2939
growth factor	1602	11.382
growth performance	977	5.7656
gsh	7455	9.8134
gsh level	1452	9.0661
gsh px	1782	8.1824
gssg	831	10.4898
gst	2288	8.9899
guaiacol peroxidase	630	8.9603
h2o2	5793	9.3112
harmful effect	675	10.0696
hdl	988	8.9413
hdl c	580	7.0948
healing	779	9.1065
health benefit	2451	11.6561
healthy control	1205	7.7618
healthy subject	745	8.2966
heat shock protein	850	10.1447
heat stress	621	7.9469
heavy metal	1101	9.2089
hela	589	8.4533
heme oxygenase	2230	12.27
hemoglobin	961	8.1363
hepatocyte	1274	10.3352
hepatoprotective activity	630	7.8952
hepatoprotective effect	1125	7.9271
hepatotoxicity	1562	8.3169
herbal medicine	966	8.528
hexane	1387	5.5761
hfd	577	8.7296
high amount	777	7.3436
high antioxidant activity	1133	7.2683
high concentration	1711	9.2595
high content	1262	7.5547
high density lipoprotein	853	8.9766
high density lipoprotein cholesterol	576	7.5868
high dose	1109	7.4977
high fat diet	1345	9.5851
high glucose	536	12.8284
high level	2668	9.9029
high performance liquid chromatography	2850	7.7119
high temperature	877	7.3979
higher activity	770	8.6688
higher amount	696	7.2471
higher antioxidant activity	1043	8.094
higher concentration	1522	8.7792
higher content	849	7.9894
higher dose	523	8.262
higher level	2311	8.7694
higher value	525	5.9105
highest activity	543	6.7256
highest amount	596	7.5638
highest antioxidant activity	1202	8.099
highest concentration	835	7.091
highest content	821	7.408
highest level	870	8.6586
highest value	636	6.5
hippocampus	1525	10.1062
histopathological change	1003	7.014
histopathological examination	918	6.3584
histopathology	906	7.4426
homeostasis	2860	14.1881
hplc	3721	8.4501
hplc analysis	965	8.2052
hplc dad	603	8.3964
human body	508	9.3091
human health	2056	12.7043
hydrodistillation	694	6.0029
hydrogen peroxide	5155	10.6844
hydrolysate	1592	9.0188
hydrolysis	1896	9.0612
hydroxy	1221	8.7248
hydroxyl	1750	10.3909
hydroxyl radical	1031	11.4151
hyperglycemia	1541	11.1285
hyperlipidemia	593	8.4907
hypertension	2160	12.8213
hypoxia	1313	10.8317
i e	772	9.6826
ic50	1828	6.0361
ic50 value	1342	6.459
ifn gamma	543	10.1087
iii	2729	9.55
imbalance	2161	12.0236
immune response	1540	11.1916
immune system	825	13.4788
immunity	1022	11.2055
immunohistochemistry	1012	9.3962
immunosorbent assay	531	7.3804
impairment	2839	11.6453
important factor	603	10.0116
important role	5226	12.0513
important source	629	8.3386
inactivation	1006	14.4155
incidence	2271	11.4659
inclusion	960	8.1781
incorporation	1472	9.7296
increased level	554	12.5379
incubation	1912	8.4639
india	1268	5.4953
inducible nitric oxide synthase	1145	11.7057
induction	7385	12.2956
inflammation	10250	12.3255
inflammatory	1628	10.7095
inflammatory cytokine	1482	10.1505
inflammatory disease	965	12.313
inflammatory marker	731	10.1094
inflammatory mediator	947	11.5533
inflammatory response	2361	11.8407
infusion	1185	9.3207
inhibition	15224	10.2294
inhibitor	7978	11.5598
inhibitory activity	3150	7.7784
inhibitory effect	3809	8.6495
initiation	931	13.2342
injection	3698	8.4383
ino	1490	10.6275
insulin	1870	10.1508
insulin resistance	1449	14.8765
intake	4079	10.7924
interleukin	2377	9.4085
intestine	944	10.0657
intracellular reactive oxygen species	1007	11.994
intraperitoneal injection	1120	7.7509
ion	3178	10.708
iran	718	4.5864
irradiation	2466	8.1719
ischemia	2185	11.06
ischemia reperfusion	1589	10.7432
ischemia reperfusion injury	1417	10.3162
jnk	1144	13.1836
kaempferol	1265	9.6877
kda	1260	8.9556
key finding	512	10.3672
key role	1362	13.8737
kidney	3965	8.7132
kidney tissue	563	7.2806
kinase	3566	13.3797
kinetic	1760	8.9528
knockdown	1071	14.2848
lactate dehydrogenase	1669	8.1504
large amount	628	9.8742
large number	606	16.863
lc ms	547	9.0969
ldh	1468	8.0756
ldl	1257	9.179
ldl c	547	7.8519
leaf extract	1052	6.6027
leafe	9226	6.8186
levels	1614	7.5985
ligand	1702	10.0329
linoleic acid	1096	7.0903
lipid	4162	10.5985
lipid metabolism	862	9.7506
lipid oxidation	1647	8.8859
lipid peroxidation	11753	9.1776
lipid peroxide	691	9.2793
lipid profile	1460	7.4342
lipopolysaccharide	2067	9.6783
lipoxygenase	615	10.5756
liver damage	1030	9.1136
liver injury	1514	9.7279
liver tissue	1228	6.1164
long term	549	8.0765
low concentration	1146	9.4058
low density lipoprotein	1170	9.1957
low density lipoprotein cholesterol	627	8.7464
low dose	855	8.1018
low level	959	11.9729
low temperature	658	7.4347
lower concentration	709	8.8604
lower level	1109	8.8999
lpo	1418	8.2299
lps	2240	9.9679
lung tissue	620	8.4742
lutein	789	11.2357
luteolin	1004	9.7978
lycopene	1175	8.554
lymphocyte	1154	7.5797
macrophage	2394	11.0869
magnesium	574	6.9599
main component	867	7.1984
main constituent	510	7.6686
major cause	658	12.6231
major component	1169	8.5158
major compound	789	6.4639
major constituent	650	7.1708
major role	708	13.8164
male rat	1507	5.9018
male sprague dawley rat	925	9
male wistar rat	1991	6.9483
malondialdehyde	9881	7.6807
malondialdehyde content	736	7.4389
malondialdehyde level	1132	7.1767
mapk	1375	12.9767
mass spectrometry	3710	8.2795
matrix	2564	10.7367
matrix metalloproteinase	833	11.2761
mcf	1239	8.0371
mcp	593	10.3474
mda	9682	7.4557
mda content	993	7.3021
mda level	1946	6.8006
medicinal plant	2774	6.2624
medicinal property	637	7.9027
melatonin	1767	13.8727
membrane	3636	11.2439
meta analysis	574	14.4652
metabolic syndrome	1052	12.3279
metabolism	7766	13.303
metabolite	4615	11.1183
methanol	3996	6.0946
methanol extract	1003	6.2323
methanolic	875	5.4903
methanolic extract	1023	6.4848
methodology	1429	9.9279
methyl	1646	8.777
mg g	1673	6.9193
mg gae	544	6.2629
mg gae g	658	6.5213
mg gallic acid equivalent	548	7.4836
mg kg	10030	7.6954
mg kg body weight	1555	7.6553
mg kg bw	931	7.3555
mg kg day	1323	8.1141
mg l	2421	7.3883
mg ml	3564	6.9111
mic	1467	6.4519
mice	2442	9.3776
micronutrient	778	9.7314
microorganism	1703	8.5825
microwave	1094	8.4735
min	6925	8.5587
minimum inhibitory concentration	1013	6.0691
mitochondria	2941	16.9993
mitochondrial dysfunction	1776	16.6785
mitochondrial function	1265	17.1194
mitochondrial membrane potential	1486	11.5808
mitochondrium	1563	18.1395
mitogen	620	13.5145
mitogen activated protein kinase	660	12.8379
ml kg	605	6.8364
mmol l	594	7.7609
mmp	1366	10.3309
mnsod	670	12.2672
modification	3420	12.9702
modulation	3690	12.4783
moisture	724	5.8936
moisture content	839	6.3373
molar ratio	636	9.0126
molecular mechanism	3317	14.1938
molecular weight	1977	9.5397
morbidity	1095	12.0667
morphological change	661	8.8941
morphology	2924	8.6341
motility	1246	7.3475
mouse model	1954	12.4724
mpa	873	9.2509
mpo	906	8.5673
mrna	2555	10.6227
mrna expression	2161	9.7862
mrna level	1501	9.7482
mtt	1029	7.6472
mtt assay	1307	6.9112
mu g	1742	6.8301
mu g g	583	7.2676
mu g ml	5588	6.7767
mu m	6012	9.4243
mu mol	646	8.6347
mu mol l	827	8.6421
mutation	1417	16.2061
myeloperoxidase	929	9.4629
myocardial infarction	718	11.7535
myricetin	589	11.4465
n acetylcysteine	1797	12.7106
nac	1937	11.7496
nacl	1366	7.7387
nad	957	14.7074
nadph	580	16.7793
nadph oxidase	1082	18.9658
nanoparticle	3263	11.3699
natural antioxidant	3274	8.7453
natural compound	866	9.9018
natural product	1717	9.1072
natural source	919	9.0294
necrosis	1567	9.9981
negative correlation	847	7.0791
negative effect	1205	7.2747
nephrotoxicity	867	8.7924
neurodegeneration	1104	18.6395
neurodegenerative disease	1727	15.4412
neurodegenerative disorder	1058	14.1484
neuroinflammation	616	12.987
neuron	2524	13.9584
neuroprotection	1277	14.9374
neuroprotective effect	2441	11.1311
neurotoxicity	1435	10.7394
neutrophil	716	10.2961
new compound	683	7.3353
new insight	769	11.1079
nf kappa b	2819	13.3143
nf kappa b activation	550	14.3855
ng ml	616	8.164
nitric oxide	5051	10.5122
nitrogen	1420	7.7246
nitrogen species	833	21.5402
nmr	2997	6.4565
non	724	8.5497
non enzymatic antioxidant	543	9.0497
normal level	591	7.7056
nox	627	12.6507
nqo1	689	12.9376
nrf2	4506	15.923
nuclear factor	1446	13.9765
nuclear factor erythroid	1114	12.9973
nuclear factor kappa b	1432	13.5796
nuclear magnetic resonance	674	6.6884
nuclear translocation	1123	15.0739
nutraceutical	828	10.5652
nutrition	1639	9.8578
nutritional quality	676	7.9453
nutritional value	1178	7.1587
o glucoside	610	9.9295
obesity	2170	13.2005
occurrence	1523	10.26
ohdg	601	10.4043
oleic acid	636	7.5708
olive oil	1279	9.6411
onset	1612	12.4007
optimal condition	896	8.1752
optimization	1912	7.9174
optimum condition	648	6.9429
orac	1295	10.3583
oral administration	2073	8.1269
organic acid	940	9.3766
osi	555	5.3568
overexpression	1334	13.3621
overview	1236	20.1481
oxidant	2165	13.0642
oxidation	7554	10.3209
oxidative damage	7944	11.5088
oxidative dna damage	676	12.7101
oxidative injury	977	11.4115
oxidative stability	1518	6.558
oxidative status	1471	7.0428
oxidative stress	37012	11.2401
oxidative stress biomarker	751	8.7736
oxidative stress index	754	6.1552
oxidative stress marker	1749	8.6867
oxidative stress parameter	1023	7.4868
oxidative stress response	724	12.9157
oxygen radical absorbance capacity	875	9.5543
oxygen species	1688	11.4704
p coumaric acid	787	9.2363
p0001	1151	6.4292
p001	939	6.1225
p005	1708	4.8718
p53	1142	13.7478
pancrea	606	7.9505
parameter	15575	6.9317
paraoxonase	840	7.7202
parkinson	1466	15.4836
particle size	1071	8.7451
pathogen	1894	9.1378
pathogenesis	4712	13.6537
pathology	2051	15.3686
pathophysiology	1428	17.4349
pathway	16001	14.0199
pca	793	7.8789
peptide	3306	11.1143
peroxidase	3056	8.5
peroxidation	1431	9.4682
peroxide	796	10.1633
peroxide value	876	5.9247
peroxiredoxin	867	15.3552
pharmaceutical industry	769	8.6047
pharmacological activity	1307	9.6664
pharmacological effect	658	9.5699
pharmacological property	816	9.9265
phenol	2483	7.1631
phenolic	4191	9.5354
phenolic acid	2665	10.1989
phenolic composition	931	9.5972
phenolic compound	8032	9.0273
phenolic content	2679	8.1138
phenolic profile	760	9.3474
phenotype	1782	13.0842
phenyl	836	7.3612
phosphorylation	3686	13.4338
photosynthesis	1365	10.9568
photosynthetic pigment	595	6.6874
physicochemical property	1198	8.2529
physiological response	693	8.785
physiology	1237	13.1867
phytochemical	2900	10.2207
phytochemical analysis	699	4.5293
picryl hydrazyl	661	7.3964
picrylhydrazyl	5530	7.5729
pigment	1855	9.9013
pivotal role	586	13.3669
placebo	1724	11.3666
placebo group	558	11.0735
plant extract	1309	7.5714
plant growth	1610	9.7658
plant species	1014	8.2416
plasma	4837	8.8327
plasma level	974	9.962
pod	1878	7.0932
poly	1279	9.9476
polymer	1319	9.6854
polymorphism	1087	9.3045
polyphenol	7004	10.8217
polyphenol content	1259	7.4805
polyphenol oxidase	532	6.8083
polyphenolic compound	1240	11.5524
polyphenols	739	13.1407
polysaccharide	3195	10.2254
positive control	1204	6.2965
positive correlation	1696	7.5348
positive effect	1413	7.4176
possible mechanism	1341	10.6943
possible role	619	10.4475
potassium	815	6.9644
potent antioxidant activity	620	9.2823
potential application	1133	11.3769
potential mechanism	743	13.2032
potential role	930	11.857
potential source	1218	7.6273
potential use	1051	9.5109
ppm	1229	6.4044
practical application	596	6.9815
pre	1129	8.4942
pre treatment	1464	9.0007
precursor	1321	11.5087
present investigation	771	6.7315
present result	633	9.3776
present review	765	18.1216
present study	20280	7.7644
present work	1947	8.2958
preservation	1380	9.1304
pretreatment	4827	9.5942
prevalence	991	11.9909
preventive effect	668	8.5853
previous study	2256	8.6848
principal component analysis	1095	7.6648
pro inflammatory cytokine	792	10.9407
proanthocyanidin	867	10.4256
progression	4292	14.3295
proinflammatory cytokine	764	13.3678
proliferation	3592	12.1409
proline	1585	8.1401
proline content	595	7.0336
protective effect	11516	8.8062
protective role	2133	10.0994
protein carbonyl	1056	9.6231
protein content	1544	6.9126
protein expression	2939	10.211
protein kinase	1336	14.3675
protein level	2406	9.9277
protein oxidation	951	11.7729
pseudomonas aeruginosa	895	6.3318
pubmed	622	9.9855
pufa	654	10.1881
pulp	1232	6.8401
purification	1310	8.026
quantification	2151	8.2087
quercetin	4695	9.8026
r injury	614	10.2573
radical scavenging	2252	8.2709
radical scavenging activity	4368	7.8874
rat model	2430	7.9687
rats	2872	6.6518
raw material	1097	7.2242
rbc	530	7.4434
reactive oxygen species	15261	13.6294
recent study	1598	15.6909
recent year	1362	13.6924
receptor	4332	12.8209
red blood cell	753	7.8486
redox	928	23.1832
redox homeostasis	956	14.8368
redox status	1130	12.8699
reduced glutathione	1720	9.3605
relevance	1413	14.5994
renal function	592	8.7027
reperfusion	1617	10.6333
replicate	607	4.201
residue	2516	11.3092
response surface methodology	1521	7.6101
restoration	890	9.9663
resveratrol	2141	13.9033
retention	1221	8.4996
rhizome	786	8.9173
rich source	1194	8.8325
risk factor	2216	12.7811
room temperature	984	7.7012
ros	12533	13.4735
ros generation	1629	14.8269
ros level	1587	13.528
ros production	2533	14.5582
rosemary	641	9.5398
rosmarinic acid	699	9.0258
rsm	703	8.4196
rt pcr	835	9.4479
rutin	2018	8.3657
s aureus	714	6.1541
salicylic acid	772	8.0466
saline	2448	7.5429
salinity	1391	10.5607
salt stress	1106	9.0127
saponin	1114	6.1463
scavenging	1672	10.4719
scavenging activity	2283	8.4709
secondary metabolite	1837	7.6625
secretion	2147	10.1863
seedling	2412	7.7666
selenium	2098	10.2169
sem	1240	7.6089
senescence	1101	12.7375
serum	5329	7.6789
serum level	1971	7.3298
severity	1976	8.8193
sham	1139	7.2362
shelf life	1825	6.6822
side effect	2047	9.1593
significant antioxidant activity	622	7.8199
significant change	1903	8.3395
significant correlation	998	7.7154
significant decrease	3622	7.6808
significant difference	5374	6.0555
significant effect	2105	7.8086
significant improvement	814	8.5749
significant increase	5367	8.1848
significant reduction	2382	8.2615
significant role	663	9.7391
silver nanoparticle	641	11.4665
silymarin	659	7.6874
single dose	1006	7.3817
sirna	793	14.4855
skeletal muscle	836	13.0323
smoking	767	11.2529
snp	624	8.7051
sod	13359	8.0329
sod activity	2245	7.5278
sod1	556	11.5
sod2	584	11.3938
solubility	1936	9.6834
solvent	3514	7.9215
soybean	715	7.793
spectrophotometric method	701	6.0014
spectroscopic method	634	8.2997
spectroscopy	4726	8.2019
spice	824	11.1274
sprague dawley rat	1109	7.4797
stabilization	912	12.5066
staining	2924	8.8355
staphylococcus aureus	1973	6.7324
starch	830	7.5614
statistical analysis	877	5.9122
steroid	610	6.0443
stimulation	2095	11.4095
storage period	744	5.7419
storage time	589	6.0815
strawberry	616	11.3847
streptozotocin	1952	9.125
stress condition	1542	10.3632
stress response	1466	13.0518
strong antioxidant activity	750	8.3613
stz	1215	8.6527
substrate	2211	10.6952
sucrose	773	6.8525
sulfonic acid	1240	7.4331
sulphonic acid	617	7.4117
superoxide	1912	13.1867
superoxide anion	1556	11.5186
superoxide dismutase	18205	8.7714
superoxide dismutase activity	1463	7.5537
supplement	3249	9.5248
supplementation	7293	8.7444
suppression	2727	11.3436
survival rate	925	6.7038
susceptibility	1796	10.8229
synergistic effect	1002	8.2914
synthesis	9463	9.328
synthesized compound	836	5.3062
synthetic antioxidant	550	10.8527
systematic review	524	13.8779
t aoc	521	6.3282
tac	1836	6.7544
tannin	2080	6.2865
tas	922	6.3059
tbar	2486	7.8994
tbars	670	7.3254
teac	905	10.4873
tem	709	9.1058
terpenoid	641	6.156
testis	988	6.6083
tfc	566	6.2191
tgf beta	787	10.9848
therapeutic agent	1632	11.25
therapeutic effect	1456	8.6745
therapeutic potential	1376	12.5429
thermal stability	669	8.1764
thiobarbituric acid reactive substance	2417	8.0327
thiol	1334	13.1927
thioredoxin	714	15.8964
time dependent manner	736	10.3111
time point	789	8.1762
tissue damage	991	10.1302
titratable acidity	781	5.1767
tnf	981	8.9032
tnf alpha	4358	9.9475
tocopherol	2263	8.673
total antioxidant activity	1169	7.3345
total antioxidant capacity	4330	6.9048
total antioxidant status	1164	6.9278
total cholesterol	1759	7.1262
total flavonoid	1404	6.7778
total flavonoid content	1160	6.575
total oxidant status	681	5.072
total phenol	1752	6.9886
total phenol content	656	6.5351
total phenolic	2562	8.3528
total phenolic compound	960	7.2385
total phenolic content	5042	7.2719
total polyphenol	1066	7.7861
total protein	1155	5.4874
toxic effect	2109	9.6377
toxicity	10192	10.129
tpc	1998	7.3764
traditional chinese medicine	795	9.3333
traditional medicine	1805	6.8283
traditional use	658	8.8085
transcription	1630	14.7859
transcription factor	2519	18.0131
translocation	1270	13.6268
transmission electron microscopy	910	10.9077
treatment group	1710	6.5936
triglyceride	1813	7.6828
trolox	1214	8.7545
trolox equivalent antioxidant capacity	675	9.5733
tumor cell	759	14.5389
tumor necrosis factor	1023	9.9717
tumor necrosis factor alpha	2122	10.2319
ultrasound	671	9.2459
ultraviolet	677	7.8154
underlying mechanism	1400	11.62
unsaturated fatty acid	634	7.0773
upregulation	2421	11.3201
uptake	2796	12.7822
urea	1149	6.6519
uric acid	1255	7.9649
urine	754	9.4072
utilization	1595	8.7411
v v	1455	7.6082
variance	703	6.9445
vegf	601	10.8153
viability	2764	8.2478
viscosity	970	7.1237
vitamin c	3755	9.3289
vitamin e	3163	9.9055
vitro	12721	9.7529
vitro antioxidant activity	1277	6.9906
vitro model	748	9.5535
vitro study	1346	11.1412
vivo	4375	12.0464
vivo study	1167	11.0814
volatile compound	645	6.4682
w v	652	6.6012
w w	1230	8.2049
water extract	755	7.0834
weight loss	1080	8.2306
western blot	1309	9.3659
western blot analysis	1386	8.917
western blotting	1330	8.612
wide range	1808	12.0951
wide variety	535	17.6299
wild type	1409	11.7154
wistar rat	2264	6.4828
wound healing	671	9.1505
x ray diffraction	895	8.8313
xanthine oxidase	619	11.5719
xrd	827	8.0351
yeast	1483	8.2428
zinc	1732	10.1472

## Sheet: 2001-2010
Term	Appearance	Citations per paper
absorption	1046	57.2208
abt	779	51.6213
accumulation	4782	52.0742
activation	7770	56.1797
adverse effect	987	48.0689
albumin	995	35.6
alpha	2850	41.6516
alpha lipoic acid	625	39.8064
alpha tocopherol	3204	39.3115
alt	791	28.2377
alteration	3959	41.1101
alzheimer	1477	77.0366
animal model	1544	56.5343
anthocyanin	1560	60.9199
anti	1881	41.5401
anti inflammatory	1531	52.1156
anti inflammatory activity	725	46.2317
anti inflammatory effect	644	45.3339
anti oxidant	1122	37.328
antimicrobial activity	812	40.7968
antioxidant	21367	44.7154
antioxidant action	723	44.9447
antioxidant activity	12412	40.8368
antioxidant capacity	4780	45.7222
antioxidant compound	949	50.0864
antioxidant defence	733	45.7449
antioxidant defense	2015	52.9385
antioxidant defense system	1086	41.9724
antioxidant effect	2956	33.592
antioxidant enzyme	5983	41.5531
antioxidant enzyme activity	1836	32.5468
antioxidant potential	1325	34.4166
antioxidant power	818	51.5856
antioxidant property	5060	42.8294
antioxidant response	696	41.1925
antioxidant status	2847	28.5683
antioxidant supplementation	636	36.6934
antioxidant system	2006	39.0578
antioxidant therapy	739	53.3261
antioxidant treatment	649	44.7581
antioxidant vitamin	849	44.6855
antioxidative activity	1360	34.2824
antioxidative effect	844	29.8365
antioxidative enzyme	759	44.7563
antioxidative property	783	35.1264
apoptosis	5738	53.7923
apx	819	47.8168
ascorbate	1623	43.5114
ascorbate peroxidase	1259	47.6886
ascorbic acid	3966	39.122
assay	7587	41.1727
ast	725	28.0814
atherosclerosis	2259	57.1687
attenuation	772	43.6503
bacterium	1362	41.2819
baseline	1308	49.6223
bcl	898	43.8731
beneficial effect	2719	49.9724
beta	2342	45.4509
beta carotene	2087	44.6574
bha	615	43.6715
bht	1001	42.1648
bilirubin	715	39.7804
binding	1487	58.23
bioactive compound	627	50.1547
bioavailability	1130	71.5345
biochemical parameter	719	29.0501
biological activity	1419	52.4736
biomarker	1988	49.0176
blood pressure	1250	42.6288
blood sample	1557	26.8985
body weight	1733	30.6849
cadmium	807	53.3222
caffeic acid	832	46.6995
calcium	808	37.7871
cancer cell	1306	65.0651
carcinogenesis	1229	64.5745
cardiovascular disease	2305	66.8642
carotenoid	2097	48.4373
caspase	1959	43.758
cat activity	985	32.0132
catalase	8783	36.9851
catalase activity	1483	31.9993
catechin	1594	53.0075
cell death	3600	56.4922
cell growth	772	52.228
cell line	2916	42.3422
cell proliferation	1281	54.566
cell viability	1360	35.1912
center dot	1266	43.6825
characterization	1787	38.4309
chemical composition	885	37.5966
chlorogenic acid	664	47.4895
chlorophyll	771	37.3904
chronic disease	586	75.4096
clinical trial	1257	71.3628
complication	1713	45.2014
concentration dependent manner	748	33.2086
confidence interval	623	61.3146
constituent	2438	46.701
control group	3978	24.8866
control subject	665	42.5323
copper	1527	46.7243
cox	816	45.6605
critical role	583	60.8628
cultivar	1629	40.1645
curcumin	915	75.388
current study	771	36.5266
cyclooxygenase	789	50.294
cysteine	2167	50.191
cytochrome c	571	49.5832
cytokine	1798	52.3593
cytotoxic effect	643	39.3375
cytotoxicity	2372	39.7782
deficiency	1914	45.7142
degradation	2667	48.4593
degrees c	3446	26.3268
degreesc	736	49.1236
deleterious effect	607	46.6079
depletion	2337	45.4014
derivative	3252	40.7761
detection	1922	43.3455
detoxification	754	58.3859
diabete	2273	58.7734
diabetes mellitus	1064	48.2218
diabetic patient	587	42.8399
diabetic rat	1144	33.2159
dietary	640	48.3703
dietary antioxidant	614	58.9153
dietary intake	654	54.0657
differentiation	979	52.6588
diphenyl	3058	41.7557
disruption	746	67.3606
dna damage	2117	46.9343
dna fragmentation	754	44.3621
dose dependent manner	1746	38.6266
dpph	4094	41.0725
drinking water	810	33.7111
duration	1228	40.3738
efficacy	2945	45.0414
egcg	601	53.792
elevation	1759	41.9215
endothelial cell	1726	50.7393
endothelial dysfunction	870	58.6494
endothelial function	643	55.8538
endothelium	761	55.6478
enhancement	1475	39.9329
enzymatic activity	767	38.9831
enzyme	8537	49.6755
enzyme activity	2083	36.5425
epicatechin	777	51.3115
epidemiological study	613	81.7031
erythrocyte	1562	28.2644
escherichia coli	705	35.9135
essential oil	1001	41.4615
ethanol	2382	33.0726
ethyl acetate	759	33.5494
experimental group	640	22.7437
experimental model	665	40.3729
extract	7461	39.0933
extraction	1971	44.3551
fatty acid	2713	40.7217
ferulic acid	686	51.9694
first time	1546	42.2755
flavonoid	3908	56.25
flavonol	677	70.4564
flow cytometry	565	37.1398
fluorescence	978	45.7188
fold increase	531	46.1864
frap	911	53.0351
free radical	4187	47.6167
free radical scavenger	867	42.4983
free radical scavenging activity	1075	41.7842
further study	1042	43.7985
g kg	646	34.0495
gallic acid	883	47.932
gene expression	2695	58.5095
genotype	1204	41.4045
glucose	2825	39.7437
glutathione	7646	42.8993
glutathione level	1159	35.912
glutathione peroxidase	6313	38.2302
glutathione peroxidase activity	797	31.4479
glutathione reductase	2665	40.2075
glutathione s transferase	1945	41.6617
gpx	2787	36.1105
gpx activity	748	32.7019
green tea	830	50.5373
growth factor	1080	52.4093
gsh	5321	36.6307
gsh level	1249	34.1465
gsh px	1250	31.9224
gssg	797	42.128
gst	1490	40.5289
h2o2	3163	48.5669
hdl	708	42.4082
health benefit	850	72.2259
healthy control	799	30.9299
healthy subject	745	42.6121
heme oxygenase	1221	55.3227
hepatocyte	954	39.5503
hepatotoxicity	693	35.1674
high concentration	1045	43.4526
high dose	670	43.1716
high level	1541	47.6029
high performance liquid chromatography	1378	40.439
higher concentration	886	38.579
higher level	1305	41.5686
hippocampus	799	41.2078
hplc	2184	40.2353
human health	685	66.7985
hydrogen peroxide	3714	48.067
hydroperoxide	1209	40.8528
hydroxy	958	41.1701
hydroxyl	1260	55.7452
hydroxyl radical	952	44.5861
hyperglycemia	724	56.5663
hypertension	1612	51.4119
hypoxia	832	43.72
iii	2088	43.8616
imbalance	1181	55.845
immunohistochemistry	547	39.3327
impairment	1797	46.2159
important role	3378	47.9825
inactivation	882	59.0952
incidence	1867	48.9282
incorporation	724	41.6727
incubation	1885	35.8122
inducible nitric oxide synthase	615	43.8797
induction	5894	50.2005
inflammation	4032	56.3222
inflammatory response	1058	50.9225
inhibition	9272	46.6071
inhibitor	6107	45.3571
inhibitory effect	2301	36.0908
initiation	827	57.1161
injection	2727	33.2589
ino	683	40.5871
insulin	1011	45.3185
insulin resistance	622	62.4743
intake	3157	50.2474
interleukin	890	45.0787
irradiation	1621	28.232
ischemia	1841	39.9663
ischemia reperfusion	1102	39.5454
ischemia reperfusion injury	842	46.6758
isoprostane	621	53.2641
jnk	576	55.5538
kaempferol	635	58.8441
key role	768	57.6862
kidney	2446	37.3545
kinase	2225	54.5919
kinetic	1010	41.9822
lactate dehydrogenase	966	29.7681
ldh	781	28.5519
ldl	1796	42.0947
ldl oxidation	656	45.3399
leafe	3693	36.4073
levels	858	33.8741
linoleic acid	768	38.4479
lipid	3089	50.439
lipid hydroperoxide	615	40.4894
lipid oxidation	1068	38.6339
lipid peroxidation	10456	38.0011
lipid peroxidation product	657	44.0944
lipid peroxide	913	37.3417
lipopolysaccharide	953	37.2571
liver injury	709	38.5402
low concentration	833	45.2317
low density lipoprotein	1531	40.6845
low level	726	46.4835
lower level	682	39.4296
lpo	1045	30.1014
lps	995	38.4312
lutein	600	47.6733
lycopene	995	46.6191
lymphocyte	1004	32.4472
macrophage	1538	45.3043
major component	514	46.5545
major role	555	52.1514
male wistar rat	1012	27.7391
malondialdehyde	4916	31.7325
manganese superoxide dismutase	660	44.7439
mapk	685	58.3139
mda	4381	30.0164
mda level	1173	28.3436
melatonin	1517	44.8181
membrane	3317	49.3166
metabolism	5183	57.6759
metabolite	2785	50.3102
methanol	1642	36.2229
methyl	954	34.6918
mg g	514	38.1089
mg kg	4992	30.8345
mg kg body weight	955	28.3738
mg kg day	610	28.4721
mg l	844	35.0711
mg ml	1051	34.4929
mice	761	34.6281
min	4454	34.9436
mitochondria	2188	57.6691
mitochondrial dysfunction	726	69.646
mitochondrial function	583	60.5283
mitochondrial membrane potential	701	46.5292
mitochondrium	1240	65.1363
mmol l	625	38.2416
mnsod	737	43.3039
modification	2343	54.1707
modulation	2118	48.0656
molecular mechanism	1430	66.8203
mpo	515	33.299
mrna	1938	42.8627
mrna expression	1061	38.3619
mrna level	914	41.7385
mu g	594	29.2256
mu g ml	1703	29.4175
mu m	3011	32.4766
mu mol l	694	33.0663
mug ml	548	53.8631
mum	1408	51.3082
mutation	1210	65.3769
myeloperoxidase	601	35.2013
n acetylcysteine	1795	41.7532
nac	1580	38.5785
nad	819	74.3162
nadph	544	50.7022
nadph oxidase	639	69.2786
natural antioxidant	1446	46.7656
necrosis	1136	46.5845
neurodegeneration	600	72.4883
neurodegenerative disease	944	78.1769
neuron	1781	56.5115
neuroprotection	713	60.5442
neuroprotective effect	994	44.6419
neurotoxicity	840	47.425
neutrophil	764	36.3652
nf kappa b	1141	54.4356
nitric oxide	3523	44.6211
nmr	916	29.3996
nrf2	1126	100.747
nuclear factor kappa b	691	52.7164
nutrition	957	43.8307
obesity	709	56.9972
occurrence	928	46.6746
olive oil	850	45.6129
onset	1177	49.5616
oral administration	1068	34.779
overexpression	972	63.5895
oxidant	2196	51.8575
oxidant stress	585	51.1316
oxidation	6981	43.6372
oxidative damage	5580	51.4568
oxidative dna damage	676	44.0503
oxidative injury	817	44.2228
oxidative stability	712	33.3539
oxidative status	683	34.3704
oxidative stress	22432	48.3577
oxidative stress marker	684	37.5336
oxygen species	1140	50.9246
p0001	536	29.9478
p001	532	27.9079
p005	594	19.6852
parameter	6822	31.072
parkinson	977	76.6694
pathogenesis	3574	53.4586
pathology	1183	59.1116
pathophysiology	942	56.5945
pathway	7175	63.5033
peptide	1387	55.8846
peroxidase	2220	40.8887
peroxidation	1808	41.3213
peroxide	943	41.6691
peroxiredoxin	677	62.514
phenol	1166	42.2616
phenolic	1620	63.4247
phenolic acid	935	64.3829
phenolic compound	2790	55.7025
phenolic content	882	55.3209
phosphate dehydrogenase	579	36.2919
phosphorylation	1857	52.8546
phytochemical	924	72.7305
picrylhydrazyl	2447	40.4638
placebo	1420	52.9796
plasma	4671	36.8043
plasma concentration	751	46.1238
plasma level	1076	37.869
pod	650	36.18
poly	621	43.2142
polyphenol	3122	57.1172
positive correlation	880	34.458
possible mechanism	712	44.2584
possible role	540	43.7315
potential role	520	56.1115
ppm	797	32.4329
present study	9205	34.0563
present work	809	35.7132
pretreatment	2955	36.8047
previous study	1211	39.3964
progression	2518	55.6902
proliferation	1749	48.8851
protective effect	6041	37.413
protective role	1313	42.6847
protein carbonyl	694	43.7176
protein expression	1261	42.23
protein kinase	1081	61.3395
protein level	1306	42.4655
protein oxidation	852	55.4049
quantification	780	41.9308
quercetin	2422	50.8642
radical scavenging	1423	49.0351
radical scavenging activity	2315	38.987
rat model	886	32.4853
reactive oxygen species	10684	56.1056
recent study	982	63.1914
recent year	502	59.2052
receptor	2597	52.7312
red blood cell	611	31.9264
red wine	690	60.4261
reduced glutathione	1434	35.4149
reperfusion	1506	35.1135
resveratrol	1159	60.0794
risk factor	1859	54.1522
ros	6809	59.6323
ros generation	996	58.493
ros production	1270	61.0528
rutin	761	43.4442
saline	1263	28.4181
scavenger	1936	44.7361
scavenging	1021	61.5436
secretion	1188	46.6658
selenium	1652	42.8808
serum	2997	32.9126
serum level	953	34.3473
severity	1176	39.6352
sham	668	28.9162
significant change	1224	34.7369
significant correlation	593	34.3575
significant decrease	2307	31.2896
significant difference	2857	29.6703
significant effect	1039	38.9856
significant increase	3392	33.7438
significant reduction	1279	37.4269
single dose	631	35.9382
skeletal muscle	577	47.7799
smoking	798	51.1792
sod	7847	35.6727
sod activity	1876	31.4749
solvent	1201	42.3822
stimulation	1643	48.0402
streptozotocin	987	36.4245
stz	527	33.0892
substrate	1444	50.6323
superoxide	2008	57.7102
superoxide anion	1459	46.109
superoxide dismutase	11112	37.4823
superoxide dismutase activity	999	31.7257
supplement	2193	47.2859
supplementation	4674	37.2251
suppression	1438	44.7469
susceptibility	1782	46.7778
synthesis	4495	42.9362
tac	578	33.5813
tbar	2509	34.3105
tbars	570	32.7281
teac	537	66.8212
thiobarbituric acid reactive substance	2471	34.741
thiol	1205	53.3494
thioredoxin	690	70.8812
tnf alpha	1496	44.9271
tocopherol	2382	41.026
total antioxidant activity	650	58.4585
total antioxidant capacity	1531	39.4905
total antioxidant status	736	28.1698
total cholesterol	892	29.3453
total phenol	535	41.0037
total phenolic	903	52.979
total phenolic content	1332	54.4174
toxic effect	930	43.4602
toxicity	5057	46.7742
transcription	1100	64.1209
transcription factor	1512	85.8743
treatment group	753	32.6906
triglyceride	896	35.0971
trolox	1104	47.3949
tumor necrosis factor alpha	875	47.08
upregulation	1184	54.8328
uptake	1579	52.0177
uric acid	878	38.5809
urine	669	51.8819
viability	1217	35.6212
vitamin c	3414	45.674
vitamin e	4553	42.9009
vitamins c	678	45.0664
vitro	6592	47.0578
vitro study	741	48.0837
vivo	2802	52.5846
western blot analysis	693	38.8701
wide range	748	61.8436
wild type	980	53.1347
wistar rat	1042	23.6555
xanthine oxidase	782	48.6867
yeast	683	39.2709
zinc	1214	41.9959

## Sheet: 1991-2000
Term	Appearance	Citations per paper
accumulation	1215	71.316
activation	2023	92.2392
alpha	1297	74.7695
alpha tocopherol	2335	65.1944
alteration	1138	54.8471
antioxidant	9969	66.0457
antioxidant activity	2339	82.5237
antioxidant defense	755	82.6861
antioxidant effect	1007	54.8928
antioxidant enzyme	1846	57.1452
antioxidant property	1193	64.5977
antioxidant status	873	51.7411
apoptosis	1038	90.683
ascorbate	1171	77.2938
ascorbic acid	1641	61.3931
assay	1458	84.4959
atherosclerosis	1062	86.1083
beneficial effect	576	74.0816
beta carotene	1317	69.1276
carotenoid	683	112.344
catalase	2855	56.4483
catalase activity	627	48.9458
cell death	965	87.0684
control group	799	38.9049
copper	775	56.8452
cytotoxicity	760	55.7434
degrees c	1492	42.6119
depletion	1057	57.9026
enzyme	3010	74.2492
erythrocyte	678	32.0944
fatty acid	1187	56.5712
flavonoid	623	167.3
free radical	2355	73.4896
glucose	705	57.7631
glutathione	3298	59.8284
glutathione peroxidase	2196	58.1985
glutathione reductase	922	56.7093
gsh	1621	52.7298
h2o2	1407	90.3937
hplc	627	58.764
hydrogen peroxide	1430	89.4455
important role	904	82.5597
incidence	742	82.7237
incubation	1025	57.3473
induction	2037	80.0668
inhibition	3080	71.1406
inhibitor	2318	69.069
inhibitory effect	866	56.2044
ischemia	864	57.4028
kidney	731	51.5212
ldl	1355	71.524
ldl oxidation	545	73.4514
lipid	1493	64.8841
lipid peroxidation	4520	56.383
lipid peroxide	634	48.5631
low density lipoprotein	1252	84.2013
malondialdehyde	1059	49.899
mda	841	44.2426
membrane	1767	63.3571
metabolism	1710	83.6655
mg kg	1063	42.1505
min	1817	55.9466
mu m	1448	57.788
n acetylcysteine	639	77.3709
nitric oxide	826	88.0581
oxidant	1360	90.9713
oxidation	3997	70.2142
oxidative damage	1434	88.1192
oxidative stress	4368	83.3116
parameter	1479	43.9114
pathogenesis	1088	84.318
peroxidation	1350	59.7837
plasma	1968	63.3435
present study	1662	51.7726
pretreatment	980	51.0755
protective effect	1496	55.8703
reactive oxygen species	2190	90.9114
reperfusion	902	44.2306
ros	865	98.1896
selenium	715	48.4979
serum	962	57.3462
significant decrease	514	40.6226
significant difference	698	46.6074
significant increase	848	47.0483
sod	2036	51.7372
superoxide	798	96.3095
superoxide anion	558	74.2115
superoxide dismutase	3838	57.2835
supplementation	1611	56.9541
susceptibility	974	65.9312
synthesis	1607	68.3037
tbar	660	48.9636
thiobarbituric acid reactive substance	1032	48.8973
tocopherol	1079	70.798
toxicity	1525	65.621
vitamin c	1160	82.3534
vitamin e	2869	65.4556
vitro	2382	69.3216
vivo	1192	84.3339

## Sheet: 1990 and before
Term	Appearance	Citations per paper
activation	30	19.6
additive	38	9.8158
allopurinol	11	44.5455
alpha	14	22.0714
alpha tocopherol	68	32.4412
alteration	31	28
anti	42	13.119
anti oxidant	146	16.1507
anti oxidative activity	20	3.5
antioxidant	1557	23.4746
antioxidant action	138	30.9348
antioxidant activity	237	53.3713
antioxidant capacity	16	49.5625
antioxidant defense	44	103.591
antioxidant defense mechanism	16	55.3125
antioxidant defense system	24	35.3333
antioxidant dibunol	11	2
antioxidant effect	83	21.6024
antioxidant enzyme	154	34.1039
antioxidant enzyme activity	54	23.3704
antioxidant function	16	124.688
antioxidant ionol	19	0.5263
antioxidant property	71	26.6479
antioxidant protection	27	86.963
antioxidant status	44	23.6591
antioxidant system	75	19.0533
antioxidant therapy	31	49.2581
antioxidant treatment	17	23.1765
antioxidant vitamin	13	56.4615
antioxidative action	14	10.3571
antioxidative activity	79	15.1519
antioxidative effect	30	15
antioxidative property	28	21.6786
antioxidative system	15	5.8
ascorbate	14	175.714
ascorbic acid	40	29.725
autoxidation	44	59.3182
benzo	14	43.7857
beta carotene	12	189.25
bha	29	19.5862
bht	43	19.7442
biological antioxidant	13	99.3077
carbon tetrachloride	13	22.0769
carcinogenesis	45	71.8889
catalase	31	37.5484
cell membrane	15	4.7333
ceruloplasmin	20	32.3
characterization	18	40.2222
comparative study	15	14
copper	14	23.2143
correction	13	2.2308
cytochrome p	17	21.1765
decomposition	17	8.5294
degrees c	17	19.1176
dependence	15	27.5333
derivative	51	14.1569
di tert butyl	20	14.2
dietary antioxidant	38	45.4211
disturbance	16	4.375
edible oil	13	41.2308
efficacy	15	38.3333
endogenous antioxidant	10	68.9
endotoxin	12	49.5833
enhancement	13	13.5385
enzyme	74	21.027
erythrocyte	50	9.7
ethanol	14	17.4286
fatty acid	35	25.5429
flavonoid	15	176.533
free radical	34	51.4412
free radical theory	11	14.5455
glucose	12	30.4167
glutathione	60	46.8667
glutathione peroxidase	26	52.6154
hepatocyte	16	11.9375
hydrocarbon	16	32.6875
hydroperoxide	43	13.9535
hydroxyanisole	26	33.6538
hydroxytoluene	32	29.8438
hyperoxia	27	24.9259
hypoxia	19	10.1579
induction	50	28.08
inhibition	120	37.125
inhibitor	45	22.7333
ischemia	24	26.1667
isotactic polypropylene	11	12
kidney	15	22.6
kinetic	29	11.8966
lard	11	14.2727
life span	15	25.1333
linoleic acid	12	11.8333
lipid	80	17.075
lipid antioxidant	13	186.769
lipid peroxidation	197	44.4365
lipid peroxide	15	25.4
lipid soluble antioxidant	12	64
membrane	74	33.8784
metabolism	64	13.4375
metabolite	30	42.3
metal complex	17	14.8824
methyl	30	18.9333
mitochondria	21	16.8095
modification	33	33.8182
modulation	17	12.6471
natural antioxidant	51	39.549
oxidant	35	75.6857
oxidation	151	22.6556
oxidative stability	12	9.6667
ozone	15	18.0667
pathogenesis	16	51.0625
peroxidation	51	65.1176
phenol	54	24.6852
phenol antioxidant	18	9.6667
phenolic antioxidant	129	26.8605
phenyl	14	31.1429
phospholipid	18	12.2222
plasma	46	116.935
platelet	16	19
polyethylene	61	11.3443
polymer	58	8.5862
polyolefin	30	13.7
polypropylene	75	11.76
possible role	12	79.6667
protective action	12	17.25
protective effect	37	30.1622
pyrene	13	39.5385
rat brain	14	29.8571
rat liver	29	23
rat lung	25	36.76
reactivity	16	45.125
reperfusion	19	55.3158
rheumatoid arthritis	10	28.1
rosemary	11	63.9091
selenium	35	56.3143
serum	21	26.5238
skeletal muscle	11	53.1818
sod	13	25.4615
solubility	14	15.7143
stabilization	59	7.0678
stabilizer	130	9.6154
stimulation	14	26.1429
sulfur	12	9.5833
superoxide dismutase	46	32.1304
synergism	29	11.3448
synthesis	70	11.7143
synthetic antioxidant	35	22
tert butyl	11	40.5455
tetralin	13	7.2308
tocopherol	60	29.1833
toxicity	69	55.0145
trimethyl	12	15.9167
uric acid	12	212.083
vegetable oil	17	16.2353
vitamin c	22	69.8182
vitamin e	121	62.719
